# Supplementary material for: Pinus radiata genome reveals a downward demographic trajectory and opportunities for genomics-assisted breeding
Source: G3 (Bethesda). 2025 Jun 5;15(8):jkaf125. doi: 10.1093/g3journal/jkaf125 (PMC12341877; doi:10.1093/g3journal/jkaf125)
Supplement: jkaf125_Supplementary_Data [file jkaf125_supplementary_data.zip]

Archive with 11 entries (11 files):
- Figure_S1_G3-2024-404909.docx
- Figure_S2_G3-2024-404909.docx
- Figure_S3_G3-2024-404909.docx
- Supplementary_Methods_G3-2024-404909.docx
- Table_S1_G3-2024-404909.docx
- Table_S2_G3-2024-404909.docx
- Table_S3_G3-2024-404909.docx
- Table_S4_G3-2024-404909.docx
- Table_S5_G3-2024-404909.docx
- Table_S6_G3-2024-404909.csv
- Table_S7_G3-2024-404909.docx
