# Supplementary material for: Pinus radiata genome reveals a downward demographic trajectory and opportunities for genomics-assisted breeding
Source: G3 (Bethesda). 2025 Jun 5;15(8):jkaf125. doi: 10.1093/g3journal/jkaf125 (PMC12341877; doi:10.1093/g3journal/jkaf125)
Supplement: jkaf125_Supplementary_Data [file jkaf125_supplementary_data.zip › Table_S6_G3-2024-404909.csv]

Trait	Overall trait heritability (h2)	SNP ID	Allele 1	Allele 2	Scaffold (wtdbg2_12_2020)	Position (wtdbg2_12_2020)	MAF	Beta	SE.Beta	P	Variation explained (%)	No. allele observations	No. phenotype observations
EBV_bra	0.596965781	AX-250479913	C	T	scaffold_159988	57498	0.001242	0.353072068	0.082550313	1.91E-05	0.001213938	15300	15051
EBV_bra	0.596965781	AX-250941789	C	T	scaffold_37869	11773	0.005004	0.169324023	0.031422753	7.21E-08	0.001925512	21782	15051
EBV_bra	0.596965781	AX-251106890	C	T	scaffold_161544	196553	0.001901	0.295882112	0.065908908	7.20E-06	0.001337219	15254	15051
EBV_bra	0.596965781	AX-251138329	A	G	scaffold_939	373385	0.005367	0.226400299	0.043039734	1.46E-07	0.001835066	15278	15051
EBV_bra	0.596965781	AX-251241064	A	G	scaffold_171630	14226	0.005733	-0.143645922	0.036403764	7.99E-05	0.001033427	30004	15051
EBV_bra	0.596965781	AX-251266599	A	G	scaffold_34801	28548	0.001701	0.397363806	0.074643588	1.03E-07	0.001879357	15288	15051
EBV_bra	0.596965781	AX-251297726	A	T	scaffold_23427	35729	0.007004	0.154665623	0.036175496	1.92E-05	0.001213015	15278	15051
EBV_bra	0.596965781	AX-251378993	T	G	NA	NA	0.002422	0.278811098	0.068272934	4.45E-05	0.001106819	15278	15051
EBV_bra	0.596965781	AX-251478481	C	T	scaffold_132669	133723	0.003509	0.151168448	0.037703126	6.12E-05	0.001066937	29066	15051
EBV_bra	0.596965781	AX-251494272	A	C	scaffold_53869	12710	0.001654	-0.272673022	0.062912862	1.47E-05	0.001246518	15724	15051
EBV_bra	0.596965781	AX-251494272	A	C	scaffold_132373	26170	0.001654	-0.272673022	0.062912862	1.47E-05	0.001246518	15724	15051
EBV_bra	0.596965781	AX-251495867	A	T	scaffold_6315	366081	0.04513	0.052431641	0.012012721	1.28E-05	0.001264123	28448	15051
EBV_bra	0.596965781	AX-251528405	A	G	scaffold_229838	8778	0.009327	0.099250071	0.022385167	9.33E-06	0.001304394	29162	15051
EBV_bra	0.596965781	AX-251528405	A	G	scaffold_27168	424735	0.009327	0.099250071	0.022385167	9.33E-06	0.001304394	29162	15051
EBV_bra	0.596965781	AX-251588155	C	T	scaffold_165889	69993	0.1403	-0.032269464	0.008172541	7.90E-05	0.001034795	29302	15051
EBV_bra	0.596965781	AX-251638648	C	G	scaffold_171676	97605	0.003059	0.231813927	0.048165749	1.50E-06	0.00153663	30080	15051
EBV_bra	0.596965781	AX-251775207	C	T	scaffold_33325	86869	0.001048	0.356435604	0.090244943	7.86E-05	0.001035383	15268	15051
EBV_bra	0.596965781	AX-251789053	A	G	scaffold_26131	321340	0.03502	-0.069661442	0.015638188	8.47E-06	0.001316663	30012	15051
EBV_bra	0.596965781	AX-251789475	G	T	scaffold_12651	17537	0.3377	0.029804889	0.007248002	3.94E-05	0.001122239	15156	15051
EBV_bra	0.596965781	AX-251789475	G	T	scaffold_37472	99262	0.3377	0.029804889	0.007248002	3.94E-05	0.001122239	15156	15051
EBV_bra	0.596965781	AX-251790088	A	C	scaffold_8832	120162	0.07826	0.044374926	0.01093948	5.01E-05	0.001092049	30014	15051
EBV_bra	0.596965781	AX-251811797	A	C	scaffold_159828	113319	0.002496	0.241651883	0.056163596	1.70E-05	0.001228489	15224	15051
EBV_bra	0.596965781	AX-251821865	C	T	scaffold_31726	90163	0.004397	-0.146845064	0.036845073	6.77E-05	0.001054233	30022	15051
EBV_bra	0.596965781	AX-251827355	A	G	scaffold_15049	46826	0.02439	0.062518728	0.015578276	6.02E-05	0.001068936	30052	15051
EBV_bra	0.596965781	AX-251830695	G	T	scaffold_131384	25404	0.01348	0.080275067	0.019057569	2.54E-05	0.001177469	29682	15051
EBV_bra	0.596965781	AX-251953375	G	T	scaffold_27109	203593	0.001434	-0.243717143	0.061650453	7.75E-05	0.00103725	29992	15051
EBV_dbh	0.577225028	AX-250457528	C	T	scaffold_174120	193737	0.004122	3.17821925	0.72841591	1.29E-05	0.001263181	15282	15052
EBV_dbh	0.577225028	AX-250481220	A	G	scaffold_34115	150340	0.02082	1.063074671	0.254177805	2.90E-05	0.00116079	29918	15052
EBV_dbh	0.577225028	AX-250517727	A	G	scaffold_170708	129261	0.003205	4.571053687	0.826786667	3.28E-08	0.002026611	15288	15052
EBV_dbh	0.577225028	AX-250700249	C	G	scaffold_162397	53573	0.01094	1.874283916	0.393136078	1.88E-06	0.001507771	30072	15052
EBV_dbh	0.577225028	AX-250714847	C	G	scaffold_35419	71807	0.005458	1.949672789	0.493649336	7.87E-05	0.001035243	30050	15052
EBV_dbh	0.577225028	AX-251198227	A	C	scaffold_110509	34022	0.003126	2.85817006	0.656562374	1.35E-05	0.001257429	30070	15052
EBV_dbh	0.577225028	AX-251267577	A	C	scaffold_17728	55524	0.001962	4.309286945	1.044457521	3.71E-05	0.001129651	15288	15052
EBV_dbh	0.577225028	AX-251279039	G	T	scaffold_169963	83307	0.002925	4.170660759	0.679237574	8.45E-10	0.002498536	30086	15052
EBV_dbh	0.577225028	AX-251309237	C	T	scaffold_66390	19190	0.00113	4.462737662	1.136351319	8.63E-05	0.001023619	30082	15052
EBV_dbh	0.577225028	AX-251472396	C	G	NA	NA	0.03496	0.910880817	0.233826658	9.84E-05	0.001007171	29950	15052
EBV_dbh	0.577225028	AX-251483721	A	G	scaffold_20633	51961	0.03708	-0.913309512	0.212437098	1.72E-05	0.001226445	29854	15052
EBV_dbh	0.577225028	AX-251489614	G	T	scaffold_24265	18207	0.02042	1.500610611	0.333038562	6.66E-06	0.001346999	29970	15052
EBV_dbh	0.577225028	AX-251489702	A	T	scaffold_122453	25072	0.01677	1.24664939	0.280505528	8.88E-06	0.001310515	29584	15052
EBV_dbh	0.577225028	AX-251489702	A	T	scaffold_7711	210515	0.01677	1.24664939	0.280505528	8.88E-06	0.001310515	29584	15052
EBV_dbh	0.577225028	AX-251493887	C	T	scaffold_167801	246619	0.0187	1.061801061	0.267198887	7.11E-05	0.001048015	30060	15052
EBV_dbh	0.577225028	AX-251525476	G	T	scaffold_137114	747	0.08218	0.594714299	0.152806122	9.99E-05	0.00100532	29946	15052
EBV_dbh	0.577225028	AX-251525476	G	T	scaffold_170057	176160	0.08218	0.594714299	0.152806122	9.99E-05	0.00100532	29946	15052
EBV_dbh	0.577225028	AX-251590305	C	T	scaffold_30974	115331	0.001968	7.049838225	0.960806712	2.29E-13	0.003564031	29978	15052
EBV_dbh	0.577225028	AX-251657172	A	T	scaffold_153539	31520	0.001939	3.355416878	0.853581606	8.50E-05	0.001025565	29398	15052
EBV_dbh	0.577225028	AX-251658679	A	G	scaffold_31502	59705	0.001267	3.928429174	0.955102693	3.92E-05	0.001122679	29982	15052
EBV_dbh	0.577225028	AX-251668837	A	C	scaffold_16964	176109	0.004844	3.551294755	0.727835489	1.08E-06	0.001579161	15276	15052
EBV_dbh	0.577225028	AX-251730712	C	T	scaffold_3181	86265	0.006639	-2.067416528	0.450028476	4.38E-06	0.001400146	29976	15052
EBV_dbh	0.577225028	AX-251746225	G	T	scaffold_170550	66115	0.005948	2.636110838	0.629321802	2.82E-05	0.001164345	15298	15052
EBV_dbh	0.577225028	AX-251748922	A	C	scaffold_144301	47664	0.02158	1.091456892	0.25796528	2.34E-05	0.001187901	29614	15052
EBV_dbh	0.577225028	AX-251753917	C	T	scaffold_11506	44415	0.001767	3.931879542	0.855688584	4.36E-06	0.001400767	30000	15052
EBV_dbh	0.577225028	AX-251790375	A	G	scaffold_2177	725795	0.02195	-1.051267529	0.258122637	4.67E-05	0.001100783	30020	15052
EBV_dbh	0.577225028	AX-251795808	A	G	scaffold_163321	233681	0.01458	1.550144153	0.34112128	5.56E-06	0.001370052	30046	15052
EBV_dbh	0.577225028	AX-251804871	A	C	scaffold_7199	33704	0.006726	2.77040081	0.536993305	2.51E-07	0.001765168	30032	15052
EBV_dbh	0.577225028	AX-251805039	G	T	scaffold_160112	32925	0.007973	3.031060803	0.565767947	8.57E-08	0.001903229	15302	15052
EBV_dbh	0.577225028	AX-251807719	C	T	scaffold_172792	162019	0.06536	-0.656868174	0.162633328	5.40E-05	0.001082612	29484	15052
EBV_dbh	0.577225028	AX-251809478	A	G	scaffold_38717	59383	0.00583	2.718554491	0.541858342	5.31E-07	0.001669493	30018	15052
EBV_dbh	0.577225028	AX-251811303	G	T	scaffold_172639	77117	0.0341	0.878779964	0.223607608	8.53E-05	0.001025056	29850	15052
EBV_dbh	0.577225028	AX-251814080	A	T	scaffold_26577	81225	0.002608	3.931059234	0.914407171	1.73E-05	0.001226345	15720	15052
EBV_dbh	0.577225028	AX-251816503	T	G	NA	NA	0.02569	-1.147099589	0.266070276	1.63E-05	0.00123333	21872	15052
EBV_dbh	0.577225028	AX-251823693	C	T	scaffold_24265	18206	0.01601	1.41681451	0.35921009	8.04E-05	0.001032491	29972	15052
EBV_dbh	0.577225028	AX-251824343	A	G	scaffold_26852	349955	0.08587	-0.686000332	0.174255101	8.30E-05	0.001028576	29858	15052
EBV_dbh	0.577225028	AX-251856369	A	G	scaffold_28845	70665	0.001498	11.35140532	1.192162209	1.96E-21	0.005987235	30044	15052
EBV_dbh	0.577225028	AX-251856369	A	G	scaffold_28845	85379	0.001498	11.35140532	1.192162209	1.96E-21	0.005987235	30044	15052
EBV_dbh	0.577225028	AX-251914848	A	G	scaffold_143904	42194	0.1058	-0.568212209	0.142008833	6.33E-05	0.001062514	30004	15052
EBV_dbh	0.577225028	AX-251920407	A	T	scaffold_23925	158122	0.07212	-0.717779681	0.170660139	2.62E-05	0.001173853	29674	15052
EBV_dbh	0.577225028	AX-251922008	C	G	scaffold_173346	272986	0.007204	-2.298513206	0.560007255	4.07E-05	0.001117961	15270	15052
EBV_den	0.587128337	AX-251265354	A	G	scaffold_110727	48355	0.004422	-4.171086624	1.01765746	4.18E-05	0.001412811	30080	11874
EBV_den	0.587128337	AX-251472589	A	G	scaffold_164058	62513	0.05384	1.329835683	0.30282857	1.14E-05	0.001621438	30016	11874
EBV_den	0.587128337	AX-251482140	A	C	scaffold_20321	301324	0.0219	2.081442299	0.484281959	1.74E-05	0.001553317	21740	11874
EBV_den	0.587128337	AX-251488401	A	C	scaffold_608	165894	0.01524	1.945143672	0.496460744	8.98E-05	0.001291146	29724	11874
EBV_den	0.587128337	AX-251489061	G	T	scaffold_33573	140075	0.06776	-1.280787516	0.303216849	2.42E-05	0.00150037	21694	11874
EBV_den	0.587128337	AX-251522321	A	G	scaffold_171335	121490	0.005268	3.88390317	0.925122851	2.71E-05	0.001482166	15186	11874
EBV_den	0.587128337	AX-251526186	A	G	scaffold_22087	44864	0.06446	-1.226500339	0.28662968	1.89E-05	0.001539667	28062	11874
EBV_den	0.587128337	AX-251528262	A	G	scaffold_25235	216307	0.01481	-2.653464182	0.535840025	7.45E-07	0.00206093	29852	11874
EBV_den	0.587128337	AX-251587257	C	T	scaffold_145583	234003	0.1114	0.888449275	0.21822353	4.71E-05	0.001393989	30052	11874
EBV_den	0.587128337	AX-251792261	A	C	scaffold_22430	174646	0.09645	1.27070367	0.299223235	2.19E-05	0.001516498	30016	11874
EBV_den	0.587128337	AX-251793338	G	T	scaffold_38676	413876	0.1421	0.798270816	0.204710657	9.69E-05	0.001278989	30012	11874
EBV_den	0.587128337	AX-251793930	C	G	scaffold_174844	182120	0.01727	2.662305541	0.624046037	2.00E-05	0.001530454	30046	11874
EBV_den	0.587128337	AX-251807254	A	G	scaffold_173883	168798	0.008047	2.94490567	0.735652256	6.29E-05	0.001347767	29950	11874
EBV_den	0.587128337	AX-251810574	C	T	scaffold_175280	171124	0.4909	0.625358178	0.149914407	3.05E-05	0.001463315	28722	11874
EBV_den	0.587128337	AX-251812541	C	T	scaffold_152049	113502	0.03128	-1.672757836	0.378558605	1.00E-05	0.001641683	30018	11874
EBV_den	0.587128337	AX-251855487	C	T	scaffold_6137	63378	0.4085	-0.625440341	0.157102547	6.90E-05	0.001332996	30050	11874
EBV_den	0.587128337	AX-251855619	C	G	scaffold_2624	26997	0.1089	-1.005520385	0.229950812	1.24E-05	0.001607741	30028	11874
EBV_den	0.587128337	AX-251855619	C	G	scaffold_32584	169601	0.1089	-1.005520385	0.229950812	1.24E-05	0.001607741	30028	11874
EBV_den	0.587128337	AX-251917700	C	T	scaffold_172452	146463	0.009762	2.564839608	0.644319178	6.91E-05	0.00133273	29296	11874
EBV_den	0.587128337	AX-251953375	G	T	scaffold_27109	203593	0.001434	-6.219224658	1.453420417	1.89E-05	0.001539656	29992	11874
EBV_dothi.y	0.722575626	AX-251495581	A	G	scaffold_15930	26509	0.02736	-1.758021734	0.412539754	2.11E-05	0.007522303	30004	2396
EBV_dothi.y	0.722575626	AX-251527435	A	C	scaffold_34015	370267	0.008188	-1.903812942	0.455512814	3.03E-05	0.007237787	30044	2396
EBV_dothi.y	0.722575626	AX-251662843	C	G	scaffold_166719	109216	0.009369	-4.276650876	0.807215713	1.28E-07	0.011579329	29992	2396
EBV_dothi.y	0.722575626	AX-251806464	C	G	scaffold_168746	74259	0.03403	-0.979466871	0.25109539	9.85E-05	0.006310531	29852	2396
EBV_dothi.y	0.722575626	AX-251816388	A	G	scaffold_195722	9806	0.2169	-0.6548705	0.156936012	3.12E-05	0.007214962	29468	2396
EBV_dothi.y	0.722575626	AX-251816388	A	G	scaffold_129882	37124	0.2169	-0.6548705	0.156936012	3.12E-05	0.007214962	29468	2396
EBV_dothi.y	0.722575626	AX-251825077	C	T	scaffold_140895	39283	0.08924	1.022335609	0.230836263	9.90E-06	0.008119911	29392	2396
EBV_dothi.y	0.722575626	AX-251855683	C	T	scaffold_159560	26882	0.1053	-1.010354392	0.226435596	8.50E-06	0.008240953	29242	2396
EBV_dothi.y	0.722575626	AX-251856237	A	G	NA	NA	0.0449	-1.286903792	0.273364143	2.65E-06	0.009164814	29868	2396
EBV_dothi.y	0.722575626	AX-251919862	C	G	scaffold_169617	123950	0.1214	-0.888445636	0.215893358	4.00E-05	0.007018391	29876	2396
EBV_pme	0.56976154	AX-166311047	A	C	scaffold_158178	74951	0.001308	0.448192207	0.113703017	8.13E-05	0.001313238	15292	11816
EBV_pme	0.56976154	AX-251231895	A	G	scaffold_32816	282278	0.00183	-0.376320282	0.095354278	7.97E-05	0.001316413	21852	11816
EBV_pme	0.56976154	AX-251313035	A	G	scaffold_168362	41938	0.00429	0.248522635	0.061042272	4.71E-05	0.001400849	30072	11816
EBV_pme	0.56976154	AX-251390154	A	G	scaffold_142634	46891	0.02713	-0.099043002	0.025024323	7.61E-05	0.001323967	29962	11816
EBV_pme	0.56976154	AX-251491132	C	T	scaffold_83862	15461	0.03699	-0.09956985	0.022001705	6.08E-06	0.001730296	29090	11816
EBV_pme	0.56976154	AX-251491132	C	T	scaffold_153647	97575	0.03699	-0.09956985	0.022001705	6.08E-06	0.001730296	29090	11816
EBV_pme	0.56976154	AX-251493932	C	A	NA	NA	0.01213	0.152631362	0.036534636	2.97E-05	0.001474913	29760	11816
EBV_pme	0.56976154	AX-251494047	C	G	scaffold_155250	30912	0.004344	-0.212947893	0.051789681	3.95E-05	0.001428791	29928	11816
EBV_pme	0.56976154	AX-251494047	C	G	scaffold_15408	45612	0.004344	-0.212947893	0.051789681	3.95E-05	0.001428791	29928	11816
EBV_pme	0.56976154	AX-251522872	T	C	NA	NA	0.01349	0.128867039	0.03285813	8.83E-05	0.001300057	29872	11816
EBV_pme	0.56976154	AX-251526057	A	G	scaffold_167681	114938	0.03566	-0.105297664	0.024835848	2.25E-05	0.001518969	30030	11816
EBV_pme	0.56976154	AX-251526758	C	T	scaffold_137972	77748	0.05201	-0.084992336	0.01925162	1.02E-05	0.001646792	29784	11816
EBV_pme	0.56976154	AX-251591121	A	G	scaffold_32258	45384	0.07213	-0.065828953	0.016062668	4.19E-05	0.001419421	29738	11816
EBV_pme	0.56976154	AX-251792561	C	T	scaffold_22850	993801	0.3177	0.041586589	0.009621412	1.56E-05	0.001578601	29700	11816
EBV_pme	0.56976154	AX-251797559	G	T	scaffold_38995	80017	0.07004	0.066930524	0.016456084	4.79E-05	0.001398033	29970	11816
EBV_pme	0.56976154	AX-251805039	G	T	scaffold_160112	32925	0.007973	-0.234085499	0.058352008	6.07E-05	0.001360116	15302	11816
EBV_pme	0.56976154	AX-251811732	C	G	scaffold_14823	337899	0.07077	-0.070769153	0.016731226	2.36E-05	0.001511837	30056	11816
EBV_pme	0.56976154	AX-251861708	G	T	scaffold_14380	250776	0.03143	0.093556796	0.023431693	6.57E-05	0.001347371	29846	11816
EBV_str	0.568191932	AX-250466570	C	G	scaffold_167277	122333	0.002693	0.155131609	0.0341347	5.54E-06	0.00137031	21166	15052
EBV_str	0.568191932	AX-250767794	C	T	scaffold_27803	15879	0.002726	-0.141750663	0.02998815	2.30E-06	0.001482219	30078	15052
EBV_str	0.568191932	AX-250767794	C	T	scaffold_27803	20129	0.002726	-0.141750663	0.02998815	2.30E-06	0.001482219	30078	15052
EBV_str	0.568191932	AX-251121792	C	T	scaffold_34607	209406	0.006332	0.099003795	0.024501026	5.35E-05	0.001083603	15162	15052
EBV_str	0.568191932	AX-251122094	C	T	scaffold_252495	3942	0.002231	0.149978928	0.033864825	9.54E-06	0.001301377	30036	15052
EBV_str	0.568191932	AX-251122094	C	T	scaffold_154005	175415	0.002231	0.149978928	0.033864825	9.54E-06	0.001301377	30036	15052
EBV_str	0.568191932	AX-251182176	A	G	scaffold_23353	297070	0.007243	-0.081782384	0.018763148	1.32E-05	0.001260568	29958	15052
EBV_str	0.568191932	AX-251203313	C	T	scaffold_26114	263773	0.008039	-0.094205551	0.017444567	6.75E-08	0.001933739	29980	15052
EBV_str	0.568191932	AX-251206593	A	G	scaffold_174828	76933	0.006827	-0.101913311	0.022479449	5.84E-06	0.001363652	30028	15052
EBV_str	0.568191932	AX-251231071	C	T	scaffold_136313	43210	0.001535	-0.168665466	0.036383978	3.59E-06	0.001425667	29970	15052
EBV_str	0.568191932	AX-251267577	A	C	scaffold_17728	55524	0.001962	-0.284128125	0.046928645	1.44E-09	0.002429416	15288	15052
EBV_str	0.568191932	AX-251307790	A	G	scaffold_15332	357568	0.003403	0.108648122	0.026642286	4.57E-05	0.001103641	29970	15052
EBV_str	0.568191932	AX-251481937	C	G	scaffold_23962	117315	0.02063	-0.062120293	0.015861037	9.02E-05	0.001018046	15268	15052
EBV_str	0.568191932	AX-251486678	C	G	scaffold_160163	80125	0.009884	-0.070336392	0.017772471	7.61E-05	0.001039486	30050	15052
EBV_str	0.568191932	AX-251522716	G	T	scaffold_161529	66691	0.06402	0.03179297	0.008068084	8.17E-05	0.001030574	30008	15052
EBV_str	0.568191932	AX-251525882	A	T	scaffold_10655	253460	0.06976	0.037121339	0.0088179	2.57E-05	0.001176012	29802	15052
EBV_str	0.568191932	AX-251591563	C	T	NA	NA	0.02221	-0.051313491	0.013095184	8.95E-05	0.001019067	30026	15052
EBV_str	0.568191932	AX-251591664	C	T	scaffold_34947	201396	0.06957	0.030664276	0.007854906	9.51E-05	0.001011462	30070	15052
EBV_str	0.568191932	AX-251593132	A	G	scaffold_13725	87418	0.01397	0.059793193	0.014982831	6.62E-05	0.001056969	30060	15052
EBV_str	0.568191932	AX-251650475	G	T	scaffold_20215	217035	0.007262	-0.086652619	0.01934729	7.56E-06	0.001330916	29332	15052
EBV_str	0.568191932	AX-251670836	A	C	scaffold_20548	89781	0.004706	-0.126704649	0.031484862	5.74E-05	0.001074782	15300	15052
EBV_str	0.568191932	AX-251749402	C	T	scaffold_166212	61709	0.005862	0.120323553	0.027553839	1.27E-05	0.001265298	15182	15052
EBV_str	0.568191932	AX-251770716	A	G	scaffold_187793	8797	0.003522	-0.120911721	0.027327654	9.73E-06	0.001298893	30096	15052
EBV_str	0.568191932	AX-251770716	A	G	scaffold_170428	232706	0.003522	-0.120911721	0.027327654	9.73E-06	0.001298893	30096	15052
EBV_str	0.568191932	AX-251790088	A	C	scaffold_8832	120162	0.07826	0.031177378	0.007559303	3.74E-05	0.001128836	30014	15052
EBV_str	0.568191932	AX-251793397	C	T	scaffold_1854	170744	0.02744	0.052853491	0.013236473	6.55E-05	0.001058154	15090	15052
EBV_str	0.568191932	AX-251794630	C	G	scaffold_26663	185923	0.1371	0.026073424	0.006450579	5.33E-05	0.00108426	29778	15052
EBV_str	0.568191932	AX-251807062	A	G	scaffold_161930	40960	0.006081	-0.088146917	0.022386073	8.27E-05	0.001029004	30092	15052
EBV_str	0.568191932	AX-251808961	C	T	scaffold_203947	15782	0.2936	-0.020460372	0.004854514	2.52E-05	0.00117877	29022	15052
EBV_str	0.568191932	AX-251831307	A	C	scaffold_31359	19325	0.009596	-0.087100128	0.020816948	2.88E-05	0.001161728	30014	15052
EBV_str	0.568191932	AX-251861777	A	G	scaffold_136650	151008	0.001599	-0.213828002	0.053987126	7.51E-05	0.001041123	21266	15052
EBV_str	0.568191932	AX-251895072	A	T	scaffold_4506	104239	0.002685	-0.18006792	0.042191267	1.99E-05	0.001208671	15268	15052
EBV_str	0.568191932	AX-251916432	A	G	scaffold_174060	513916	0.003311	-0.137250465	0.026112004	1.49E-07	0.001832131	29902	15052
